# Supplementary material for: Mixotrophic Cultivation Optimization of Microalga Euglena pisciformis AEW501 for Paramylon Production
Source: Mar Drugs. 2022 Aug 14;20(8):518. doi: 10.3390/md20080518 (PMC9410504; doi:10.3390/md20080518)
Supplement: Supplementary file 1 [file marinedrugs-20-00518-s001.zip]

Archive with 1 entries (1 files):
- marinedrugs-1854136-supplementary.pdf
